# Supplementary material for: Identifying disulfidptosis subtypes in hepatocellular carcinoma through machine learning and preliminary exploration of its connection with immunotherapy
Source: Cancer Cell Int. 2024 Jun 3;24:194. doi: 10.1186/s12935-024-03387-1 (PMC11149214; doi:10.1186/s12935-024-03387-1)
Supplement: Supplementary file 8 — Supplementary Material 8. Table 1: Clinical characteristics of XY3-HCC-Cohort. [file 12935_2024_3387_MOESM8_ESM.xlsx]

## Sheet: cohort information
Supplementary table 1: Clinical characteristics of XY3-HCC-Cohort.
ID	Gender	Age (years)	Pathological type	Pathological grade	Tumor size (cm)	T stage	N stage	Tumor diversity	HBV	progression-free-survival	progression-free-survival time (days)	Follow-up period	Postoperative adjuvant treatment	Efficacy evaluation (Recist1.1)	Notes
XY3-HCC-1	Male	43	HCC	Ⅲ	9	3a	0	Single lesion	HBV (+)	Yes	144	2016.1.30-2016.6.22	TACE	SD+PD
XY3-HCC-2	Male	54	HCC	Ⅲ-Ⅴ	4	2	0	Multiple lesions	HBV (-)	Yes	101	2016.3.18-2016.6.27	TACE	SD+PD
XY3-HCC-3	Male	48	HCC	Ⅱ	10	3a	0	Multiple lesionss	HBV (+)	No	752	2016.5.23-2018.6.14	TACE	CR+PR
XY3-HCC-4	Male	52	HCC	Ⅲ	11	3b	1	Single lesion	HBV (+)	No	282	2016.5.28-2017.3.6	TACE	CR+PR
XY3-HCC-5	Male	57	HCC	Ⅱ	5	3a	0	Multiple lesions	HBV (-)	No	571	2017.9.27-2019.4.21	TACE	CR+PR
XY3-HCC-6	Male	63	HCC	Ⅱ	3	2	1	Multiple lesions	HBV (-)	No	1018	2018.1.10-2020.10.24	TACE	CR+PR
XY3-HCC-7	Female	59	HCC	Ⅱ	3	1	0	Single lesion	HBV (-)	No	319	2018.2.28-2019.1.13	TACE	CR+PR
XY3-HCC-8	Male	57	HCC	Ⅱ-Ⅲ	8	1	0	Single lesion	HBV (-)	Yes	572	2018.4.13-2019.11.6	TACE	SD+PD
XY3-HCC-9	Male	62	HCC	Ⅱ-Ⅲ	11	1	0	Single lesion	HBV (-)	Yes	93	2018.6.13-2018.10.10	TACE	SD+PD
XY3-HCC-10	Male	60	HCC	Ⅱ-Ⅲ	10	3a	0	Multiple lesions	HBV (-)	Yes	370	2018.7.18-2019.7.23	TACE	SD+PD
XY3-HCC-11	Male	45	HCC	Ⅱ	4	1	1	Single lesion	HBV (+)	Yes	224	2018.7.26-2019.3.7	TACE	SD+PD
XY3-HCC-12	Male	67	HCC	Ⅱ	8	1	0	Single lesion	HBV (+)	No	303	2018.9.30-2019.7.17	TACE	CR+PR
XY3-HCC-13	Male	63	HCC	Ⅱ	7.4	1	0	Single lesion	HBV (-)	No	776	2019.1.23-2021.3.9	TACE	CR+PR
XY3-HCC-14	Female	48	HCC	Ⅱ-Ⅲ	7	1	1	Single lesion	HBV (+)	Yes	103	2019.5.10-2019.8.21	TACE	SD+PD
XY3-HCC-15	Male	45	HCC	Ⅱ	14	1	0	Single lesion	HBV (+)	Yes	461	2019.7.18-2020.10.21	TACE	CR+PR	Reached the end of PFS due to other diseases
XY3-HCC-16	Male	51	HCC	Ⅱ-Ⅲ	8.5	1	1	Single lesion	HBV (+)	No	345	2019.7.28-2020.7.7	TACE	CR+PR
XY3-HCC-17	Female	41	HCC	Ⅱ-Ⅲ	4.5	2	0	Multiple lesions	HBV (-)	Yes	427	2019.8.16-2020.10.14	TACE	SD+PD
XY3-HCC-18	Male	49	HCC	Ⅱ-Ⅲ	17	3b	1	Multiple lesions	HBV (+)	Yes	395	2019.8.6-2020.9.4	TACE	SD+PD
