# Supplementary material for: Identifying disulfidptosis subtypes in hepatocellular carcinoma through machine learning and preliminary exploration of its connection with immunotherapy
Source: Cancer Cell Int. 2024 Jun 3;24:194. doi: 10.1186/s12935-024-03387-1 (PMC11149214; doi:10.1186/s12935-024-03387-1)
Supplement: Supplementary file 9 — Supplementary Material 9. Table 2: Baseline Data Sheet for the Cohort of TCGA-LIHC. [file 12935_2024_3387_MOESM9_ESM.xlsx]

## Sheet: Sheet1
Baseline Data Sheet for the Cohort of TCGA-LIHC.
Characteristic	levels	N (%)
Age	≤65 years old	230 (62.0%)
	>65 years old	141 (38.0%)
Gender	Female	120 (32.3%)
	Male	251 (67.7%)
Stage	Ⅰ	174 (50.1%)
	Ⅱ	85 (24.5%)
	Ⅲ	84 (24.2%)
	Ⅳ	4 (1.2%)
Grade	G1	55 (15.0%)
	G2	178 (48.6%)
	G3	120 (32.8%)
	G4	13 (3.6%)
AFP	≤400 ng/ml	219 (77.7%)
	>400 ng/ml	63 (22.3%)
