# Supplementary material for: Identifying disulfidptosis subtypes in hepatocellular carcinoma through machine learning and preliminary exploration of its connection with immunotherapy
Source: Cancer Cell Int. 2024 Jun 3;24:194. doi: 10.1186/s12935-024-03387-1 (PMC11149214; doi:10.1186/s12935-024-03387-1)
Supplement: Supplementary file 10 — Supplementary Material 10. Table 3: Results of univariate Cox regression analysis of the 5 model genes. [file 12935_2024_3387_MOESM10_ESM.xlsx]

## Sheet: Sheet1
Results of univariate Cox regression analysis of the 5 model genes.
Gene	HR (95%CI low-95%CI high)	p value
NEIL3	1.68 (1.41-2.00)	5.96e-09
MMP1	1.38 (1.23-1.56)	9.06e-08
STC2	1.36 (1.20-1.54)	2.43e-06
ADH4	0.89 (0.85-0.94)	1.49e-05
CFHR3	0.86 (0.80-0.93)	0.000127
